# Supplementary material for: Relationship between Vitamin Intake and Resilience Based on Sex in Middle-Aged and Older Japanese Adults: Results of the Shika Study
Source: Nutrients. 2022 Nov 27;14(23):5042. doi: 10.3390/nu14235042 (PMC9738285; doi:10.3390/nu14235042)
Supplement: Supplementary file 1 [file nutrients-14-05042-s001.zip]

Archive with 1 entries (1 files):
- nutrients-1984345-supplementary.pdf
